# Supplementary material for: High Drug Resistance Levels Compromise the Control of HIV Infection in Pediatric and Adult Populations in Bata, Equatorial Guinea
Source: Viruses. 2022 Dec 21;15(1):27. doi: 10.3390/v15010027 (PMC9864178; doi:10.3390/v15010027)
Supplement: Supplementary file 1 [file viruses-15-00027-s001.zip]

Archive with 1 entries (1 files):
- viruses-2024047-supplementary.pdf
